# Supplementary material for: Sensorimotor Rhythm-Based Brain–Computer Interfaces for Motor Tasks Used in Hand Upper Extremity Rehabilitation after Stroke: A Systematic Review
Source: Brain Sci. 2022 Dec 28;13(1):56. doi: 10.3390/brainsci13010056 (PMC9856697; doi:10.3390/brainsci13010056)
Supplement: Supplementary file 1 [file brainsci-13-00056-s001.zip]

Archive with 1 entries (1 files):
- brainsci-2070596-supplementary.pdf
